# Supplementary material for: Participation and Activity Inventory for Children and Youth (PAI-CY): Translation and Cultural Adaptation to European Portuguese
Source: Brain Sci. 2025 Apr 13;15(4):394. doi: 10.3390/brainsci15040394 (PMC12025917; doi:10.3390/brainsci15040394)
Supplement: Supplementary file 1 [file brainsci-15-00394-s001.zip]

Archive with 1 entries (1 files):
- brainsci-3530928-supplementary.pdf
